# Supplementary material for: Maternal Supplementation with N-Acetylcysteine Modulates the Microbiota-Gut-Brain Axis in Offspring of the Poly I:C Rat Model of Schizophrenia
Source: Antioxidants (Basel). 2023 Apr 20;12(4):970. doi: 10.3390/antiox12040970 (PMC10136134; doi:10.3390/antiox12040970)
Supplement: Supplementary file 1 [file antioxidants-12-00970-s001.zip]

Archive with 1 entries (1 files):
- antioxidants-2225540-supplementary.pdf
